# Supplementary material for: Serum PCSK9 levels, but not PCSK9 polymorphisms, are associated with CAD risk and lipid profiles in southern Chinese Han population
Source: Lipids Health Dis. 2018 Sep 11;17:213. doi: 10.1186/s12944-018-0859-5 (PMC6134597; doi:10.1186/s12944-018-0859-5)
Supplement: Supplementary file 2 — Figure S1. The genemapper analyses of genotypes of PCSK9 polymorphisms (A. E670G AA genotype; B. E670G AG genotype; C. E670G GG genotype; D. R46L GG genotype). (ZIP 7 kb) [file 12944_2018_859_MOESM2_ESM.zip]

Archive with 4 entries (4 files):
- S Fig 1A rs505151 AA.tif
- S Fig 1B rs505151 AG.tif
- S Fig 1C rs505151 GG.tif
- S Fig 1D rs11591147 GG.tif
