# Supplementary material for: Serum PCSK9 levels, but not PCSK9 polymorphisms, are associated with CAD risk and lipid profiles in southern Chinese Han population
Source: Lipids Health Dis. 2018 Sep 11;17:213. doi: 10.1186/s12944-018-0859-5 (PMC6134597; doi:10.1186/s12944-018-0859-5)
Supplement: Supplementary file 3 — Figure S2. Associations between PCSK9 E670G polymorphism and PCSK9 levels (A. in whole population; B. in case and controls subgroups; C. in male and female subgroups; D. in elderly and non-elderly subgroups; E. in EH and non-EH subgroups; F. in DM and non-DM subgroups). (ZIP 67 kb) [file 12944_2018_859_MOESM3_ESM.zip]

Archive with 6 entries (6 files):
- S Fig 2A PCSK9 polymorphism PCSK9 levels in whole.jpg
- S Fig 2B PCSK9 polymorphism PCSK9 levels in CAD.jpg
- S Fig 2C PCSK9 polymorphism PCSK9 levels in gender.jpg
- S Fig 2D PCSK9 polymorphism PCSK9 levels in age.jpg
- S Fig 2E PCSK9 polymorphism PCSK9 levels in  EH.jpg
- S Fig 2F PCSK9 polymorphism PCSK9 levels in DM.jpg
